# Supplementary material for: Genetic diversity and genome-wide associations for frost survival in sorghum
Source: BMC Plant Biol. 2025 Jul 28;25:966. doi: 10.1186/s12870-025-07014-7 (PMC12302733; doi:10.1186/s12870-025-07014-7)
Supplement: Supplementary file 3 — Supplementary Material 3. [file 12870_2025_7014_MOESM3_ESM.xlsx]

## Sheet: T1
T1: Overview of the distribution of the diversity set of tested genotypes and additional information to it with their SC/PI number, origin and description of the breeding material.
Description	breeding line (n=130)		conversion line (n=84)		genebank accession (n=66)		Other (n=4)
Origin with the number of genotypes	Germany	114	Sudan	23	China	16	USA	4
	The Netherlands	15	Nigeria	15	USA	16	France	1
	Mexico	1	Ethiopia	9	Russia	11
			India	8	Sudan	6
			Uganda	7	Turkey	5
			USA	7	Hungary	4
			South Africa	3	Portugal	2
			Zimbabwe	3	Zimbabwe	2
			China	2	Albania	1
			Brazil	1	Iran	1
			Burkina Faso	1	Japan	1
			Central African Republic	1	Spain	1
			Chad	1
			Kenya	1
			Tanzania	1
			Zaire	1
Genotype	SC/PI	Origin	Description
42	PI152969	Sudan	genebank accession
90	PI287583	Zimbabwe	genebank accession
202	M71	Zimbabwe	genebank accession
204		Germany	breeding line
206		Germany	breeding line
293	SC609	China	conversion line
297	SC538	Nigeria	conversion line
298	SC614	Tanzania	conversion line
300	SC672	Zimbabwe	conversion line
309	SC1019	USA	conversion line
312	SC79	Kenya	conversion line
314	SC145	Ethiopia	conversion line
321	SC635	USA	conversion line
331	SC20	Ethiopia	conversion line
334	SC100	Nigeria	conversion line
337	SC526	Nigeria	conversion line
338	SC701	Sudan	conversion line
342	SC67	Sudan	conversion line
348	SC941	USA	conversion line
364	SC354	Nigeria	conversion line
365	SC578	Nigeria	conversion line
367	SC508	Ethiopia	conversion line
368	SC52	Sudan	conversion line
372	SC392	Nigeria	conversion line
373	SC1069	Nigeria	conversion line
376	SC392	Nigeria	conversion line
380	SC691	Central African Republic	conversion line
393	SC90	Zaire	conversion line
403	SC131	Ethiopia	conversion line
413	SC54	Sudan	conversion line
415	SC210	India	conversion line
417	SC563	Nigeria	conversion line
420		Germany	breeding line
421	SC1333	USA	conversion line
424	SC1322	Sudan	conversion line
430	SC1203	Brazil	conversion line
440	SC569	Nigeria	conversion line
456		Germany	breeding line
477	SC100	Nigeria	conversion line
487	SC119	Zimbabwe	conversion line
521	SC309	Sudan	conversion line
522	SC311	Sudan	conversion line
524	SC319	Uganda	conversion line
527	SC405	Sudan	conversion line
531	SC562	Sudan	conversion line
543	SC606	China	conversion line
548	SC646	Uganda	conversion line
583	SC810	Sudan	conversion line
597	SC1160	Ethiopia	conversion line
604	SC1356	Sudan	conversion line
621	SC114	Uganda	conversion line
628	SC210	India	conversion line
644	SC353	Nigeria	conversion line
655	SC562	Sudan	conversion line
656	SC566	Nigeria	conversion line
664	SC630	Zimbabwe	conversion line
667	SC645	Uganda	conversion line
671	SC655	South Africa	conversion line
682	SC700	South Africa	conversion line
690	SC709	Sudan	conversion line
697	SC723	Sudan	conversion line
702	SC733	Nigeria	conversion line
705	SC762	India	conversion line
717	SC1056	Sudan	conversion line
724	SC1160	Ethiopia	conversion line
730		Germany	breeding line
734	SC1314	USA	conversion line
738	SC55	Sudan	conversion line
766	SC63	Sudan	conversion line
773	SC210	India	conversion line
795	SC334	Sudan	conversion line
799	SC798	Sudan	conversion line
811	SC352	Sudan	conversion line
813	SC338	Sudan	conversion line
817	SC691	Burkina Faso	conversion line
836	SC645	Uganda	conversion line
838	SC642	India	conversion line
856	SC99	Nigeria	conversion line
858	SC1056	Sudan	conversion line
868	SC1104	Uganda	conversion line
870	SC1118	USA	conversion line
874	SC1246	Chad	conversion line
890	SC1302	USA	conversion line
931	SC114	Uganda	conversion line
970	SC643	India	conversion line
987	SC762	India	conversion line
1002	SC1160	Ethiopia	conversion line
1021	SC1356	Sudan	conversion line
2001	GW001740	Japan	genebank accession
2002	PI152942	Sudan	genebank accession
2009	GW003119	Sudan	genebank accession
2018	GW003231	Sudan	genebank accession
2021	GW003279	USA	genebank accession
2022	GW003280	USA	genebank accession
2025	PI22326	Sudan	genebank accession
2058	PI217892	Sudan	genebank accession
2065	PI641834	USA	genebank accession
5013	PI59971202	USA	genebank accession
5051	PI53578101	USA	genebank accession
5058	PI59969201	USA	genebank accession
5063	PI59969701	USA	genebank accession
5110	PI63970601	USA	genebank accession
5111	PI63970701	USA	genebank accession
876-7		Germany	breeding line
AGB2653		Albania	genebank accession
AS-19-15	PI606747	USA	genebank accession
B101		Germany	breeding line
B107		Germany	breeding line
B108		Germany	breeding line
B1102		Mexico	breeding line
B1104	BTxArg1	USA	genebank accession
B18101		Germany	breeding line
B18102		Germany	breeding line
B18103		Germany	breeding line
B18106		Germany	breeding line
B18107		Germany	breeding line
B18116		Germany	breeding line
B18119		Germany	breeding line
B18130		Germany	breeding line
B19003		Germany	breeding line
B19004		Germany	breeding line
B19007		Germany	breeding line
B19008		Germany	breeding line
B19010		Germany	breeding line
B19012		Germany	breeding line
B19021		Germany	breeding line
B19023		Germany	breeding line
B19027		Germany	breeding line
B19038		Germany	breeding line
B19040		Germany	breeding line
B467	SC37	Ethiopia	conversion line
B483		Germany	breeding line
B5116		Germany	breeding line
B622		Germany	breeding line
B709	SC782	India	conversion line
B845	SC136	Ethiopia	conversion line
B954	SC101	South Africa	conversion line
BK011	BOK011	USA	genebank accession
BTX2922	BTX2922	USA	genebank accession
BTX2924	BTX2924	USA	genebank accession
BTX639	BTX639	USA	genebank accession
CN-16-01	PI18518	China	genebank accession
CN-16-03	PI88007	China	genebank accession
CN-16-05	PI408817	China	genebank accession
CN-16-06	PI542747	China	genebank accession
CN-16-07	PI542766	China	genebank accession
CN-16-08	PI547991	China	genebank accession
CN-16-10	PI563922	China	genebank accession
CN-16-21	PI610720	China	genebank accession
CN-16-22	PI610722	China	genebank accession
CN-16-23	PI610726	China	genebank accession
CN-16-24	PI610744	China	genebank accession
CN-16-26	PI656025	China	genebank accession
CN-16-27	Grif7263	China	genebank accession
CN-16-33	PI610727	China	genebank accession
Dodgge		France	commercial variety (F1 hybrid)
ES-17-02	PI264448	Spain	genebank accession
HU-16-01	PI586440	Hungary	genebank accession
HU-16-02	PI586450	Hungary	genebank accession
HU-16-03	PI586453	Hungary	genebank accession
HU-16-05	PI586460	Hungary	genebank accession
IR-16-01	PI222835	Iran	genebank accession
KS100B	PI612398	USA	genebank accession
ORE-18-02	PI574554	USA
ORE-18-07	PI574580	USA
ORE-18-14	PI574600	USA
ORE-18-21	PI574608	USA
PT-16-01	PI302174	Portugal	genebank accession
PT-18-04	PI648191	Portugal	genebank accession
RU-16-02	PI550579	Russia	genebank accession
RU-16-04	PI550586	Russia	genebank accession
RU-16-05	PI550595	Russia	genebank accession
RU-16-07	PI550599	Russia	genebank accession
RU-16-08	PI550604	Russia	genebank accession
RU-16-09	PI550605	Russia	genebank accession
RU-16-21	PI550685	Russia	genebank accession
RU-17-07	PI550589	Russia	genebank accession
RU-17-08	PI550591	Russia	genebank accession
RU-17-17	PI550603	Russia	genebank accession
RU-17-40	PI550662	Russia	genebank accession
SB14001		Germany	breeding line
SB14002		Germany	breeding line
SB14003		Germany	breeding line
SB14004		Germany	breeding line
SB14005		Germany	breeding line
SB14006		Germany	breeding line
SB14007		Germany	breeding line
SB14008		Germany	breeding line
SB14011		Germany	breeding line
SB14018		Germany	breeding line
SB14022		Germany	breeding line
SB14026		Germany	breeding line
SB14030		Germany	breeding line
SB14031		Germany	breeding line
SB14032		Germany	breeding line
SB14034		Germany	breeding line
SB14036		Germany	breeding line
SB14037		Germany	breeding line
SB14042		Germany	breeding line
SB14046		Germany	breeding line
SB14051		Germany	breeding line
SB14057		Germany	breeding line
SB14059		Germany	breeding line
SB14060		Germany	breeding line
SB14064		Germany	breeding line
SB14065		Germany	breeding line
SB14078		Germany	breeding line
SB14081		Germany	breeding line
SB14084		Germany	breeding line
SB14085		Germany	breeding line
SB14087		Germany	breeding line
SB14088		Germany	breeding line
SB14090		Germany	breeding line
SB14093		Germany	breeding line
SB14095		Germany	breeding line
SB14098		Germany	breeding line
SB14099		Germany	breeding line
SB14109		Germany	breeding line
SB14110		Germany	breeding line
SB14113		Germany	breeding line
SB14114		Germany	breeding line
SB14115		Germany	breeding line
SB14117		Germany	breeding line
SB14118		Germany	breeding line
SB14119		Germany	breeding line
SB14121		Germany	breeding line
SB14122		Germany	breeding line
SB14123		Germany	breeding line
SB14153		Germany	breeding line
SB14155		Germany	breeding line
SB14156		Germany	breeding line
SB14159		Germany	breeding line
SB14161		Germany	breeding line
SB14163		Germany	breeding line
SB14164		Germany	breeding line
SB14175		Germany	breeding line
SB14178		Germany	breeding line
SB14180		Germany	breeding line
SB14184		Germany	breeding line
SB14186		Germany	breeding line
SB14193		Germany	breeding line
SB14194		Germany	breeding line
SB14196		Germany	breeding line
SB14198		Germany	breeding line
SB14199		Germany	breeding line
SB16056		Germany	breeding line
SB16067		Germany	breeding line
SB16073		Germany	breeding line
SB16080		Germany	breeding line
SB16101		Germany	breeding line
SB16102		Germany	breeding line
SB16133		Germany	breeding line
SB16167		Germany	breeding line
SB16218		Germany	breeding line
SB17050		Germany	breeding line
SB18031		Germany	breeding line
SB18046		Germany	breeding line
SB18048		Germany	breeding line
SB18050		Germany	breeding line
SB19106		Germany	breeding line
SB19108		Germany	breeding line
SB2003		Germany	breeding line
SB2028		Germany	breeding line
SBTB142003		The Netherlands	breeding line
SBTB142006		The Netherlands	breeding line
SBTB142008		The Netherlands	breeding line
SBTR121030		The Netherlands	breeding line
SBTR121186		The Netherlands	breeding line
SBTR121307		The Netherlands	breeding line
SBTR131063		The Netherlands	breeding line
SBTR131074		The Netherlands	breeding line
SBTR131078		The Netherlands	breeding line
SBTR132115		The Netherlands	breeding line
SBTR132118		The Netherlands	breeding line
SBTR132175		The Netherlands	breeding line
SBTR132379		The Netherlands	breeding line
SBTR132412		The Netherlands	breeding line
SBTR132499		The Netherlands	breeding line
TR-16-03	PI170780	Turkey	genebank accession
TR-16-04	PI170791	Turkey	genebank accession
TR-16-09	PI174382	Turkey	genebank accession
TR-16-16	PI206995	Turkey	genebank accession
TR-16-17	PI206996	Turkey	genebank accession
USDA-929	PI567929	China	genebank accession
USDA-974	PI567974	China	genebank accession

## Sheet: T2
T2: Perfomance of all genotypes during the field trial in Gross-Gerau in 2021 for the traits Emergence Index (EI_21), emergence percentage (Eper_21) and vigor.
Genotype	SC/PI	Environment	No.Rep	mean_EI_21	mean_Eper_21	mean_Vigor_21
42	PI152969	GG21	2	30.7659	31.1538	2.5
90	PI287583	GG21	2	29.5102	31.9231	3
202	M71	GG21	2	35.0735	20	3
204		GG21	2	29.0244	28.4615	2.5
206		GG21	2	36.2857	12.6923	1.5
297	SC538	GG21	2	32.7674	19.2308	2
300	SC672	GG21	2	36.3286	22.3077	1.5
309	SC1019	GG21	2	37.25	6.15385	1.5
312	SC79	GG21	2	34.0883	28.4615	2
314	SC145	GG21	2	31.7222	7.30769	1.5
321	SC635	GG21	2	35.6042	10.7692	1.5
331	SC20	GG21	2	33.0022	17.6923	2.5
337	SC526	GG21	2	34.2294	12.3077	1.5
338	SC701	GG21	2	35.7292	10.7692	1.5
342	SC67	GG21	2	32.5857	38.4615	3
348	SC941	GG21	2	46.7059	7.30769	1.5
364	SC354	GG21	2	33.9004	12.6923	1.5
367	SC508	GG21	2	36.5	2.69231	1.5
368	SC52	GG21	2	36.369	17.6923	3.5
372	SC392	GG21	2	29.9524	29.6154	3
373	SC1069	GG21	2	42.5714	3.46154	1
376	SC392	GG21	2	32.4	8.07692	1
380	SC691	GG21	2	40.9091	8.07692	1.5
393	SC90	GG21	2	32.7878	11.9231	1.5
403	SC131	GG21	2	26.8023	36.1538	3.5
413	SC54	GG21	2	26.6176	13.0769	2
415	SC210	GG21	2	39.3333	15.7692	1.5
417	SC563	GG21	2	29.2836	23.8462	2.5
420		GG21	2	40.9038	10.3846	2
421	SC1333	GG21	2	32.3517	27.6923	2.5
424	SC1322	GG21	2	28.8954	30	2
440	SC569	GG21	2	33.6145	33.0769	3
456		GG21	2	21.8182	6.92308	1.5
477	SC100	GG21	2	31.3488	24.6154	2.5
487	SC119	GG21	2	34.5688	18.4615	2
521	SC309	GG21	2	37.3304	8.46154	2
522	SC311	GG21	2	29	1.15385	1
524	SC319	GG21	2	30.8753	31.9231	2.5
527	SC405	GG21	2	38.0971	15	2
531	SC562	GG21	2	31.0146	28.0769	3
543	SC606	GG21	2	28.3719	27.3077	3
548	SC646	GG21	2	36.875	11.5385	2
583	SC810	GG21	2	38.6042	10.7692	1
597	SC1160	GG21	2	43.775	5	1.5
604	SC1356	GG21	2	36.35	18.4615	1.5
621	SC114	GG21	2	37.8	3.84615	1
628	SC210	GG21	2	36.5365	14.6154	1.5
644	SC353	GG21	2	36.2339	15.7692	2
656	SC566	GG21	2	29.0981	23.4615	2.5
664	SC630	GG21	2	44.6667	1.15385	1
667	SC645	GG21	2	28.589	30	3
671	SC655	GG21	2	30.9246	36.5385	3.5
682	SC700	GG21	2	38.3261	17.6923	2
690	SC709	GG21	2	30.839	17.6923	2
697	SC723	GG21	2	23.2222	3.46154	1.5
702	SC733	GG21	2	32.6799	29.6154	3
705	SC762	GG21	2	30.744	17.3077	2
717	SC1056	GG21	2	NA	1.53846	1
724	SC1160	GG21	2	35.3661	5.76923	1
730		GG21	2	22.619	17.3077	2.5
734	SC1314	GG21	2	33.1071	12.3077	1.5
738	SC55	GG21	2	39.9583	3.84615	1.5
766	SC63	GG21	2	29.0519	33.8462	3.5
773	SC210	GG21	2	29.5	5.38462	1.5
795	SC334	GG21	2	28.8452	14.2308	2
799	SC798	GG21	2	34.9662	30.3846	2.5
811	SC352	GG21	2	32.5641	20	3.5
813	SC338	GG21	2	31.8971	28.4615	3.5
817	SC691	GG21	2	NA	0	1
836	SC645	GG21	2	36.6719	16.1538	1.5
838	SC642	GG21	2	30.4	1.92308	1
858	SC1056	GG21	2	29	5.76923	1.5
868	SC1104	GG21	2	NA	0	1
870	SC1118	GG21	2	41.0714	12.3077	2
874	SC1246	GG21	2	41.3571	18.0769	1.5
890	SC1302	GG21	2	26.4	5.76923	1.5
931	SC114	GG21	2	29.9583	24.2308	2.5
970	SC643	GG21	2	31.7673	28.0769	2
987	SC762	GG21	2	29.6107	13.0769	1.5
1002	SC1160	GG21	2	32.0789	29.2308	3
2001	GW001740	GG21	2	34.65	2.69231	1.5
2002	PI152942	GG21	2	32.4984	30.7692	4.5
2009	GW003119	GG21	2	29.9792	10.7692	2
2018	GW003231	GG21	2	34.4808	18.0769	3
2021	GW003279	GG21	2	30.5262	15.7692	1.5
2022	GW003280	GG21	2	30.8095	3.84615	1
2025	PI22326	GG21	2	41.2167	8.84615	1.5
2058	PI217892	GG21	2	35.9433	27.3077	2
2065	PI641834	GG21	2	39.6562	12.3077	1.5
5051	PI53578101	GG21	2	32.3382	32.3077	2.5
5058	PI59969201	GG21	2	NA	0	1
5063	PI59969701	GG21	2	25.8149	9.61538	1.5
5110	PI63970601	GG21	2	27.3239	16.5385	3
5111	PI63970701	GG21	2	39.3784	14.2308	1
876-7		GG21	2	37.5	1.53846	1
AGB2653		GG21	2	29.4159	38.4615	4
AS-19-15	PI606747	GG21	2	25.1429	10.7692	2
B101		GG21	2	35.5	23.0769	2.5
B107		GG21	2	33.8112	37.6923	3
B108		GG21	2	32.8969	36.9231	3.5
B1102		GG21	2	36.531	15	2
B1104	BTxArg1	GG21	2	34.0033	30.3846	3
B18101		GG21	2	29.9667	16.5385	2
B18102		GG21	2	27.7896	19.6154	2
B18103		GG21	2	31.2501	33.8462	3
B18106		GG21	2	34.3975	25	2.5
B18107		GG21	2	34.6542	16.5385	2
B18116		GG21	2	33.2452	38.8462	2.5
B18119		GG21	2	31.0162	37.6923	2.5
B18129		GG21	2	27.5	1.53846	1
B19003		GG21	2	34.2232	16.9231	2
B19004		GG21	2	35.625	21.1538	2
B19007		GG21	2	23.0136	10.3846	1.5
B19008		GG21	2	40	2.30769	1
B19010		GG21	2	39.6343	15	2
B19012		GG21	2	37.383	18.4615	1.5
B19021		GG21	2	32.9526	19.2308	2
B19023		GG21	2	26.6331	28.4615	3
B19027		GG21	2	30.463	20	2
B19038		GG21	2	31.0375	23.0769	2.5
B19040		GG21	2	33.2294	26.9231	2.5
B467	SC37	GG21	2	38.8186	26.9231	2
B483		GG21	2	39.4095	22.3077	2
B5116		GG21	2	34.4235	30	2.5
B622		GG21	2	41.4416	12.3077	2
B709	SC782	GG21	2	32.0075	30.3846	2
B845	SC136	GG21	2	21.9706	13.4615	1
B954	SC101	GG21	2	37.5833	4.61538	1
BK011	BOK011	GG21	2	29.5974	43.0769	3.5
BTX2922	BTX2922	GG21	2	32.1842	30	2
BTX2924	BTX2924	GG21	2	27.8056	10.7692	1.5
BTX639	BTX639	GG21	2	29.7444	12.6923	1.5
CN-16-01	PI18518	GG21	2	32.0519	36.5385	4.5
CN-16-03	PI88007	GG21	2	40.3824	6.92308	1
CN-16-05	PI408817	GG21	2	34.0762	24.6154	3
CN-16-06	PI542747	GG21	2	28.2304	36.9231	4
CN-16-07	PI542766	GG21	2	26.3456	31.5385	3.5
CN-16-08	PI547991	GG21	2	28.9061	45	6.5
CN-16-10	PI563922	GG21	2	28.9316	38.8462	4
CN-16-21	PI610720	GG21	2	30.75	32.6923	4.5
CN-16-22	PI610722	GG21	2	31.2275	42.3077	6
CN-16-23	PI610726	GG21	2	27.1375	33.0769	4.5
CN-16-24	PI610744	GG21	2	28.3903	36.1538	3.5
CN-16-26	PI656025	GG21	2	29.2707	20.7692	3.5
CN-16-27	Grif7263	GG21	2	28.191	35.3846	4.5
CN-16-33	PI610727	GG21	2	28.4911	41.1538	4.5
ES-17-02	PI264448	GG21	2	36.4333	4.23077	1
HU-16-01	PI586440	GG21	2	25.881	10	2
HU-16-02	PI586450	GG21	2	32.4489	28.0769	3
HU-16-03	PI586453	GG21	2	27.1111	8.07692	1.5
HU-16-05	PI586460	GG21	2	39.7586	11.5385	2
IR-16-01	PI222835	GG21	2	26.0167	11.9231	1.5
ORE-18-07	PI574580	GG21	2	30.3727	40.7692	4
ORE-18-21	PI574608	GG21	2	30.5	8.46154	2
PT-16-01	PI302174	GG21	2	38.4231	22.6923	3.5
PT-18-04	PI648191	GG21	2	34.3614	11.9231	2.5
RU-16-04	PI550586	GG21	2	32.2597	38.8462	4
RU-16-05	PI550595	GG21	2	28.6285	41.1538	4
RU-16-07	PI550599	GG21	2	28.5068	40	2
RU-16-08	PI550604	GG21	2	47.75	5.38462	1
RU-16-09	PI550605	GG21	2	35.1566	11.9231	1.5
RU-16-21	PI550685	GG21	2	NA	0	1
RU-17-07	PI550589	GG21	2	32.016	30.7692	3
RU-17-08	PI550591	GG21	2	29.2473	31.1538	3
RU-17-17	PI550603	GG21	2	29.0025	32.6923	4
RU-17-40	PI550662	GG21	2	30.447	33.4615	3
SB14001		GG21	2	33	5.76923	1.5
SB14002		GG21	2	30.2917	6.15385	1.5
SB14004		GG21	2	33.9571	13.8462	2
SB14005		GG21	2	36.6667	1.15385	1
SB14006		GG21	2	27.5	10.3846	1.5
SB14007		GG21	2	29.87	33.8462	4
SB14008		GG21	2	35.4286	8.84615	1.5
SB14011		GG21	2	32.1818	21.9231	2
SB14018		GG21	2	25.6905	6.15385	2
SB14022		GG21	2	36.9427	15.3846	2
SB14026		GG21	2	35.875	5	1
SB14030		GG21	2	36.8721	18.4615	2.5
SB14031		GG21	2	21.8958	20.7692	2.5
SB14032		GG21	2	29.5322	31.9231	3
SB14034		GG21	2	23.463	19.6154	2.5
SB14036		GG21	2	22.275	8.46154	2
SB14037		GG21	2	39.5	1.53846	1
SB14042		GG21	2	43.4	2.30769	1
SB14046		GG21	2	29.8298	27.6923	3
SB14051		GG21	2	26.3095	13.4615	2
SB14057		GG21	2	35.3333	6.92308	1.5
SB14059		GG21	2	NA	0	1
SB14060		GG21	2	42	1.92308	1
SB14064		GG21	2	35.3648	25	2.5
SB14065		GG21	2	29.1553	35	3.5
SB14078		GG21	2	34.9633	26.5385	2.5
SB14081		GG21	2	42.0909	14.2308	1.5
SB14084		GG21	2	39.5238	16.5385	2.5
SB14085		GG21	2	33.7343	26.9231	2.5
SB14087		GG21	2	33.1614	15.3846	2.5
SB14088		GG21	2	30.7812	6.53846	1
SB14090		GG21	2	33.1141	25	3
SB14093		GG21	2	30.2738	35.7692	3.5
SB14095		GG21	2	42	1.53846	1
SB14098		GG21	2	40.8922	7.69231	1.5
SB14099		GG21	2	45	3.07692	1
SB14109		GG21	2	41.6364	5.76923	1
SB14110		GG21	2	28.1591	21.9231	3.5
SB14113		GG21	2	32.6875	18.8462	2.5
SB14114		GG21	2	33.0561	10.7692	1
SB14115		GG21	2	37.931	12.6923	2
SB14117		GG21	2	29.246	37.3077	4
SB14118		GG21	2	30.8307	27.6923	3
SB14119		GG21	2	32.9938	30.3846	3
SB14121		GG21	2	27.8152	20.3846	2.5
SB14122		GG21	2	31.5598	30.3846	3
SB14123		GG21	2	28.5981	27.6923	3
SB14153		GG21	2	29.3781	28.4615	2.5
SB14155		GG21	2	NA	1.92308	1
SB14156		GG21	2	25.5333	5.76923	1.5
SB14159		GG21	2	32.0455	25.3846	2
SB14161		GG21	2	32.1857	7.30769	1.5
SB14163		GG21	2	35.9872	12.3077	1
SB14164		GG21	2	32.375	12.6923	2
SB14175		GG21	2	26.9	3.84615	1.5
SB14178		GG21	2	28.3	18.0769	2
SB14180		GG21	2	31.1564	23.4615	3
SB14184		GG21	2	32.3721	33.0769	3
SB14186		GG21	2	26.2059	13.0769	2
SB14193		GG21	2	33.0028	28.8462	3
SB14194		GG21	2	28.7292	16.1538	3
SB14196		GG21	2	29.345	39.2308	3
SB14199		GG21	2	28.4103	21.1538	2.5
SB16056		GG21	2	28	2.30769	1.5
SB16067		GG21	2	33.8333	12.3077	1.5
SB16073		GG21	2	32.25	2.69231	1
SB16080		GG21	2	30.1724	21.9231	2
SB16101		GG21	2	29.3951	18.8462	2
SB16102		GG21	2	32.129	16.9231	2
SB16133		GG21	2	22.5813	13.8462	2.5
SB16167		GG21	2	22.375	3.84615	1.5
SB16218		GG21	2	34.5339	18.0769	2.5
SB17050		GG21	2	29.5972	30.3846	2.5
SB18031		GG21	2	35.1782	33.0769	3
SB18046		GG21	2	14.9167	5.38462	1
SB18048		GG21	2	NA	0	1
SB18050		GG21	2	44.6667	3.46154	1
SB19108		GG21	2	31.4596	23.8462	2
SBTB142003		GG21	2	23.8472	15.3846	1.5
SBTB142006		GG21	2	27.3474	13.0769	1.5
SBTB142008		GG21	2	32.369	29.2308	2.5
SBTR121030		GG21	2	34.1618	14.6154	2.5
SBTR121186		GG21	2	27.2228	35.7692	3.5
SBTR121307		GG21	2	28.5653	22.3077	2
SBTR131063		GG21	2	31.6646	43.4615	4
SBTR131074		GG21	2	34.7632	11.1538	1.5
SBTR132115		GG21	2	33.2557	21.9231	3
SBTR132118		GG21	2	41.0278	12.3077	2
SBTR132175		GG21	2	30.398	15.7692	2
SBTR132412		GG21	2	30.5314	42.6923	4
SBTR132499		GG21	2	32.8043	28.0769	3
TR-16-03	PI170780	GG21	2	27.2857	23.0769	2.5
TR-16-04	PI170791	GG21	2	33.2714	6.53846	1.5
TR-16-09	PI174382	GG21	2	19.3333	5.38462	1.5
TR-16-16	PI206995	GG21	2	25.9118	22.6923	2.5
TR-16-17	PI206996	GG21	2	25.333	30.7692	3.5
USDA-929	PI567929	GG21	2	30.0075	40.7692	6.5
USDA-974	PI567974	GG21	2	25.7037	13.8462	2

## Sheet: T3
T3: Mean perfomance of all genotypes during the semi-controlled frost experiment in Giessen 2022 and 2023 for the traits survival and vigor.
Genotype	SC/PI	Environment	No.Rep	mean_Survival	mean_Vigor
42	PI152969	2022	3	26.39	3.33
42	PI152969	2023	4	28.57	3
90	PI287583	2022	3	50	4.67
90	PI287583	2023	4	75	7.25
202	M71	2022	3	13.69	2
202	M71	2023	4	77.68	7.75
204		2022	3	48.15	7
204		2023	4	70.36	7
206		2022	3	90	7
206		2023	4	100	8
293	SC609	2022	3	22.54	4.33
293	SC609	2023	4	60.72	6
297	SC538	2022	3	13.33	2
297	SC538	2023	4	83.33	7.33
298	SC614	2022	3	80	6
298	SC614	2023	4	33.75	6.5
300	SC672	2022	3	72.62	6
300	SC672	2023	4	87.5	8
309	SC1019	2022	3	22.22	3.67
309	SC1019	2023	4	75	7
312	SC79	2022	3	20	5.67
312	SC79	2023	4	100	8
314	SC145	2022	3	42.62	5.67
314	SC145	2023	4	0	1
321	SC635	2022	3	95.24	8.33
321	SC635	2023	4	72.22	7.67
331	SC20	2022	3	85.19	7.67
331	SC20	2023	4	76.95	7.75
334	SC100	2022	3	79.63	7
334	SC100	2023	4	95.24	8
337	SC526	2022	3	73.89	7.33
337	SC526	2023	4	82.29	7.5
338	SC701	2022	3	30.56	3.33
338	SC701	2023	4	50.56	7.33
342	SC67	2022	3	93.33	7.67
342	SC67	2023	4	86.11	6.5
348	SC941	2022	3	66.07	8.67
348	SC941	2023	4	75	6.75
364	SC354	2022	3	84.26	7.67
364	SC354	2023	4	78.13	8
365	SC578	2022	3	84.72	7.33
365	SC578	2023	4	57.08	7.75
367	SC508	2022	3	86.67	7.33
367	SC508	2023	4	48.26	7.75
368	SC52	2022	3	82.22	6.67
368	SC52	2023	4	65.63	6.5
372	SC392	2022	3	41.75	7.33
372	SC392	2023	4	100	7.5
373	SC1069	2022	3	51.67	5.33
373	SC1069	2023	4	83.93	8
376	SC392	2022	3	79.68	8
376	SC392	2023	4	100	7.75
380	SC691	2022	3	79.37	7.33
380	SC691	2023	4	100	8
393	SC90	2022	3	19.52	3.33
393	SC90	2023	4	93.75	8
403	SC131	2022	3	86.3	7
403	SC131	2023	4	92.86	7.75
413	SC54	2022	3	86.67	6.33
413	SC54	2023	4	76.67	8
415	SC210	2022	3	25	3.33
415	SC210	2023	4	81.43	7.25
417	SC563	2022	3	23.33	3.67
417	SC563	2023	4	58.33	5.25
420		2022	3	50	3.67
420		2023	4	77.23	7.5
421	SC1333	2022	3	43.49	4.67
421	SC1333	2023	4	69.94	8.5
424	SC1322	2022	3	14.29	3
424	SC1322	2023	4	75	5.75
430	SC1203	2022	3	82.96	8.33
430	SC1203	2023	4	100	7.75
440	SC569	2022	3	44.44	5.33
440	SC569	2023	4	70.49	7.25
456		2022	3	32.38	4.67
456		2023	4	93.75	8.25
477	SC100	2022	3	76.67	7
477	SC100	2023	4	92.22	7
487	SC119	2022	3	96.67	7.33
487	SC119	2023	4	92.5	7.25
521	SC309	2022	3	48.57	8
521	SC309	2023	4	62.5	5.75
522	SC311	2022	3	0	1
522	SC311	2023	4	2.5	1
524	SC319	2022	3	7.87	2.67
524	SC319	2023	4	30.83	4.75
527	SC405	2022	3	76.67	8
527	SC405	2023	4	78.93	8.25
531	SC562	2022	3	89.17	6.33
531	SC562	2023	4	87.5	5.75
543	SC606	2022	3	0	1
543	SC606	2023	4	91.95	7
548	SC646	2022	3	100	6.33
548	SC646	2023	4	89.29	8.25
583	SC810	2022	3	46.43	4.5
583	SC810	2023	4	75	6.5
597	SC1160	2022	3	89.63	7.67
597	SC1160	2023	4	68.61	8
604	SC1356	2022	3	89.26	5
604	SC1356	2023	4	77.22	7.25
621	SC114	2022	3	4.76	2.67
621	SC114	2023	4	11.11	2
628	SC210	2022	3	44.6	6
628	SC210	2023	4	86.16	7.25
644	SC353	2022	3	42.78	6.33
644	SC353	2023	4	70.83	6.25
655	SC562	2022	3	86.31	8
655	SC562	2023	4	30.66	6.5
656	SC566	2022	3	85.19	8
656	SC566	2023	4	59.38	5.25
664	SC630	2022	3	88.89	6
664	SC630	2023	4	50	5
667	SC645	2022	3	28.89	3
667	SC645	2023	4	23.22	4
671	SC655	2022	3	33.33	2.33
671	SC655	2023	4	56.75	6
682	SC700	2022	3	49.17	7
682	SC700	2023	4	85.42	7.25
690	SC709	2022	3	86.67	7.67
690	SC709	2023	4	66.67	6.5
697	SC723	2022	3	80.95	7.33
697	SC723	2023	4	93.75	7.25
702	SC733	2022	3	90.48	7.67
702	SC733	2023	4	70.24	7
705	SC762	2022	3	42.96	8
705	SC762	2023	4	87.68	8.5
717	SC1056	2022	3	28.97	6.33
717	SC1056	2023	4	96.43	8.25
724	SC1160	2022	3	64.28	7.33
724	SC1160	2023	4	96.3	7.67
730		2022	3	33.33	3.33
730		2023	4	67.26	7
734	SC1314	2022	3	16.67	3.33
734	SC1314	2023	4	20.24	3.25
738	SC55	2022	3	80.56	8
738	SC55	2023	4	58.33	6
766	SC63	2022	3	16.67	2.67
766	SC63	2023	4	45	4.5
773	SC210	2022	3	24.44	2.33
773	SC210	2023	4	51.79	6.5
795	SC334	2022	3	66.67	5.67
795	SC334	2023	4	100	8.67
799	SC798	2022	3	84.72	7
799	SC798	2023	4	94.45	7.5
811	SC352	2022	3	46.67	5.33
811	SC352	2023	4	93.75	8
813	SC338	2022	3	54.17	4.67
813	SC338	2023	4	59.29	6.25
817	SC691	2022	3	30.56	2.5
817	SC691	2023	4	28.33	4.5
836	SC645	2022	3	11.11	2
836	SC645	2023	4	13.33	3.5
838	SC642	2022	3	23.33	4.33
838	SC642	2023	4	65.18	6.75
856	SC99	2022	3	11.57	4.67
856	SC99	2023	4	50	7
858	SC1056	2022	3	22.02	4
858	SC1056	2023	4	75	7.5
868	SC1104	2022	3	89.17	8
868	SC1104	2023	4	73.75	7.25
870	SC1118	2022	3	22.22	4
870	SC1118	2023	4	54.17	4.75
874	SC1246	2022	3	81.67	7.67
874	SC1246	2023	4	88.89	8.33
890	SC1302	2022	3	71.03	8.33
890	SC1302	2023	4	91.67	7.25
931	SC114	2022	3	14.81	3
931	SC114	2023	4	70.83	5.25
970	SC643	2022	3	49.4	6.67
970	SC643	2023	4	91.67	7.5
987	SC762	2022	3	30.69	6
987	SC762	2023	4	68.57	7.75
1002	SC1160	2022	3	83.8	7.33
1002	SC1160	2023	4	57.78	7.5
1021	SC1356	2022	3	86.77	5.67
1021	SC1356	2023	4	94.45	7.75
2001	GW001740	2022	3	86.67	6
2001	GW001740	2023	4	71.88	6
2002	PI152942	2022	3	87.96	4.33
2002	PI152942	2023	4	85.63	6.5
2009	GW003119	2022	3	81.48	5.67
2009	GW003119	2023	4	59.1	6.25
2018	GW003231	2022	3	96.67	6.33
2018	GW003231	2023	4	80	6
2021	GW003279	2022	3	92.96	8.67
2021	GW003279	2023	4	85	7.5
2022	GW003280	2022	3	90	8
2022	GW003280	2023	4	95	6.25
2025	PI22326	2022	3	68.06	7.33
2025	PI22326	2023	4	96.88	8
2058	PI217892	2022	3	89.63	6.33
2058	PI217892	2023	4	79.45	7.5
2065	PI641834	2022	3	88.89	8
2065	PI641834	2023	4	75	6
5013	PI59971202	2022	3	0	1
5013	PI59971202	2023	4	0	1
5051	PI53578101	2022	3	88.89	7.67
5051	PI53578101	2023	4	100	7.5
5058	PI59969201	2022	3	81.48	7.67
5058	PI59969201	2023	4	95.83	6.33
5063	PI59969701	2022	3	76.67	8
5063	PI59969701	2023	4	72.22	5.75
5110	PI63970601	2022	3	85.56	7.33
5110	PI63970601	2023	4	59.72	7.33
5111	PI63970701	2022	3	86.31	8
5111	PI63970701	2023	4	81.25	7.25
876-7		2022	3	0	1
876-7		2023	4	100	8.5
AGB2653		2022	3	86.31	7.67
AGB2653		2023	4	53.93	6
AS-19-15	PI606747	2022	3	19.44	3.33
AS-19-15	PI606747	2023	4	87.5	8.5
B101		2022	3	65.48	5.67
B101		2023	4	79.17	8
B107		2022	3	90	6
B107		2023	4	63.33	7
B108		2022	3	58.06	4.33
B108		2023	4	92.86	8.5
B1102		2022	3	83.33	6.67
B1102		2023	4	87.5	7.75
B1104	BTxArg1	2022	3	16.67	3.33
B1104	BTxArg1	2023	4	85	7.75
B18101		2022	3	65	6.33
B18101		2023	4	83.33	7.5
B18102		2022	3	72.22	5.33
B18102		2023	4	70	5
B18103		2022	3	84.17	6.67
B18103		2023	4	71.18	8.25
B18106		2022	3	61.38	6.67
B18106		2023	4	87.5	8.75
B18107		2022	3	13.33	4
B18107		2023	4	82.44	7.5
B18116		2022	3	66.67	5.33
B18116		2023	4	72.22	6.5
B18119		2022	3	57.14	3.67
B18119		2023	4	60	5.5
B18130		2022	3	59.52	7.33
B18130		2023	4	80	8
B19003		2022	3	50.37	4.33
B19003		2023	4	77.29	7.5
B19004		2022	3	50.19	7.33
B19004		2023	4	63.75	7.5
B19007		2022	3	62.78	7.67
B19007		2023	4	75	6.5
B19008		2022	3	18.06	4.67
B19008		2023	4	86.11	7.75
B19010		2022	3	90	5.67
B19010		2023	4	95	7
B19012		2022	3	68.06	6.33
B19012		2023	4	91.67	6
B19021		2022	3	38.36	7
B19021		2023	4	27.5	4
B19023		2022	3	23.81	4.33
B19023		2023	4	100	8.25
B19027		2022	3	62.96	6.33
B19027		2023	4	38.89	5
B19038		2022	3	70.24	8.67
B19038		2023	4	83.33	7.33
B19040		2022	3	0	1
B19040		2023	4	76.79	7.25
B467	SC37	2022	3	60	6.67
B467	SC37	2023	4	97.22	8
B483		2022	3	62.01	6
B483		2023	4	75	6.25
B5116		2022	3	37.04	6.33
B5116		2023	4	88.93	8.25
B622		2022	3	63.89	9
B622		2023	4	100	9
B709	SC782	2022	3	37.22	8
B709	SC782	2023	4	96.88	8
B845	SC136	2022	3	45.56	6.33
B845	SC136	2023	4	71.88	5.75
B954	SC101	2022	3	53.81	8.33
B954	SC101	2023	4	100	8.5
BK011	BOK011	2022	3	42.07	7.67
BK011	BOK011	2023	4	58.79	8
BTX2922	BTX2922	2022	3	80	7
BTX2922	BTX2922	2023	4	100	8
BTX2924	BTX2924	2022	3	25	5
BTX2924	BTX2924	2023	4	33.33	4.5
BTX639	BTX639	2022	3	56.95	6
BTX639	BTX639	2023	4	97.5	7.75
CN-16-01	PI18518	2022	3	92.96	5
CN-16-01	PI18518	2023	4	94.72	7.5
CN-16-03	PI88007	2022	3	44.44	6.33
CN-16-03	PI88007	2023	4	86.04	7.75
CN-16-05	PI408817	2022	3	77.78	7.33
CN-16-05	PI408817	2023	4	50.63	5.75
CN-16-06	PI542747	2022	3	80	7.33
CN-16-06	PI542747	2023	4	60.57	7.75
CN-16-07	PI542766	2022	3	95.83	7
CN-16-07	PI542766	2023	4	62.29	7
CN-16-08	PI547991	2022	3	95.83	7.33
CN-16-08	PI547991	2023	4	49.38	5.25
CN-16-10	PI563922	2022	3	78.57	7
CN-16-10	PI563922	2023	4	67.06	7.25
CN-16-21	PI610720	2022	3	92.5	8
CN-16-21	PI610720	2023	4	68.21	5.5
CN-16-22	PI610722	2022	3	100	5.33
CN-16-22	PI610722	2023	4	65	5
CN-16-23	PI610726	2022	3	74.17	7
CN-16-23	PI610726	2023	4	67.02	6.5
CN-16-24	PI610744	2022	3	100	8.33
CN-16-24	PI610744	2023	4	100	7.25
CN-16-26	PI656025	2022	3	41.11	6.33
CN-16-26	PI656025	2023	4	44.44	8
CN-16-27	Grif7263	2022	3	66.67	5.67
CN-16-27	Grif7263	2023	4	47.5	5.25
CN-16-33	PI610727	2022	3	100	4.33
CN-16-33	PI610727	2023	4	100	7.25
Dodgge		2022	3	84.26	5.67
Dodgge		2023	4	100	7.25
ES-17-02	PI264448	2022	3	69.26	7.33
ES-17-02	PI264448	2023	4	95	8
HU-16-01	PI586440	2022	3	68.52	7.67
HU-16-01	PI586440	2023	4	96.43	8
HU-16-02	PI586450	2022	3	50	7.67
HU-16-02	PI586450	2023	4	79.79	8
HU-16-03	PI586453	2022	3	81.48	8
HU-16-03	PI586453	2023	4	50.6	6.25
HU-16-05	PI586460	2022	3	43.33	6
HU-16-05	PI586460	2023	4	79.76	7.5
IR-16-01	PI222835	2022	3	80.83	7.33
IR-16-01	PI222835	2023	4	75	7.5
KS100B	PI612398	2022	3	80.37	9
KS100B	PI612398	2023	4	96.43	8.5
ORE-18-02	PI574554	2022	3	45.37	5.33
ORE-18-02	PI574554	2023	4	70.28	6.5
ORE-18-07	PI574580	2022	3	76.3	7
ORE-18-07	PI574580	2023	4	77.98	8
ORE-18-14	PI574600	2022	3	58.33	4.67
ORE-18-14	PI574600	2023	4	52.23	8.25
ORE-18-21	PI574608	2022	3	49.35	4.33
ORE-18-21	PI574608	2023	4	69.94	6.75
PT-16-01	PI302174	2022	3	83.33	5.67
PT-16-01	PI302174	2023	4	80.07	7.75
PT-18-04	PI648191	2022	3	88.57	8.33
PT-18-04	PI648191	2023	4	91.67	7
RU-16-02	PI550579	2022	3	91.67	6.33
RU-16-02	PI550579	2023	4	44.44	3.33
RU-16-04	PI550586	2022	3	65.56	3.67
RU-16-04	PI550586	2023	4	94.72	8.5
RU-16-05	PI550595	2022	3	88.89	8
RU-16-05	PI550595	2023	4	55	5.25
RU-16-07	PI550599	2022	3	83.33	6
RU-16-07	PI550599	2023	4	97.5	8.5
RU-16-08	PI550604	2022	3	69.26	8.67
RU-16-08	PI550604	2023	4	81.11	7.75
RU-16-09	PI550605	2022	3	58.8	6.33
RU-16-09	PI550605	2023	4	82.22	7
RU-16-21	PI550685	2022	3	77.38	6.33
RU-16-21	PI550685	2023	4	41.07	5.25
RU-17-07	PI550589	2022	3	96.3	8
RU-17-07	PI550589	2023	4	80.56	7
RU-17-08	PI550591	2022	3	63.33	5.67
RU-17-08	PI550591	2023	4	97.22	7.75
RU-17-17	PI550603	2022	3	63.33	7.67
RU-17-17	PI550603	2023	4	60.72	6.5
RU-17-40	PI550662	2022	3	60.58	5
RU-17-40	PI550662	2023	4	17.36	5.5
SB14001		2022	3	0	1
SB14001		2023	4	50	4.5
SB14002		2022	3	0	1
SB14002		2023	4	33.33	2.67
SB14003		2022	3	44.44	7
SB14003		2023	4	60.66	6.5
SB14004		2022	3	65.28	6.33
SB14004		2023	4	70.84	7.25
SB14005		2022	3	71.85	8
SB14005		2023	4	91.25	7.75
SB14006		2022	3	44.44	5.67
SB14006		2023	4	70.83	7.75
SB14007		2022	3	39.68	4
SB14007		2023	4	71.18	7.75
SB14008		2022	3	45	7.67
SB14008		2023	4	94.1	7.5
SB14011		2022	3	27.78	6
SB14011		2023	4	58.34	7.25
SB14018		2022	3	93.33	6.33
SB14018		2023	4	60	5
SB14022		2022	3	51.67	5.67
SB14022		2023	4	59.38	5.75
SB14026		2022	3	88.89	8
SB14026		2023	4	48.81	4
SB14030		2022	3	20	5.33
SB14030		2023	4	86.61	7.5
SB14031		2022	3	41.11	5
SB14031		2023	4	66.67	5.67
SB14032		2022	3	78.52	7.33
SB14032		2023	4	70.63	5
SB14034		2022	3	62.22	6
SB14034		2023	4	50	5.75
SB14036		2022	3	73.55	7
SB14036		2023	4	70	6.25
SB14037		2022	3	36.67	4
SB14037		2023	4	90.18	7.75
SB14042		2022	3	34.29	6
SB14042		2023	4	57.82	5
SB14046		2022	3	88.89	7.33
SB14046		2023	4	92.5	6.75
SB14051		2022	3	5.56	1.33
SB14051		2023	4	41.35	6.75
SB14057		2022	3	30	6.33
SB14057		2023	4	75.63	7
SB14059		2022	3	13.33	2.67
SB14059		2023	4	70	6.67
SB14060		2022	3	33.33	4.67
SB14060		2023	4	60.83	6.5
SB14064		2022	3	100	6.67
SB14064		2023	4	97.22	7
SB14065		2022	3	30.74	3.33
SB14065		2023	4	88.75	6.5
SB14078		2022	3	22.22	5.67
SB14078		2023	4	90	8.25
SB14081		2022	3	11.11	2.33
SB14081		2023	4	71.67	7
SB14084		2022	3	36.11	4
SB14084		2023	4	59.17	6.25
SB14085		2022	3	24.07	5.33
SB14085		2023	4	96.67	7.33
SB14087		2022	3	25.4	5
SB14087		2023	4	55.72	4.5
SB14088		2022	3	38.89	7.33
SB14088		2023	4	86.01	8.25
SB14090		2022	3	61.85	5
SB14090		2023	4	88.89	6.75
SB14093		2022	3	29.26	5
SB14093		2023	4	97.22	7
SB14095		2022	3	38.89	4.33
SB14095		2023	4	63.99	7
SB14098		2022	3	39.84	4.33
SB14098		2023	4	56.25	7.5
SB14099		2022	3	61.51	8
SB14099		2023	4	92.86	7.5
SB14109		2022	3	41.2	5.67
SB14109		2023	4	94.1	7
SB14110		2022	3	56.67	8.33
SB14110		2023	4	69.53	7.75
SB14113		2022	3	62.7	7
SB14113		2023	4	89.45	8
SB14114		2022	3	50.95	8.33
SB14114		2023	4	89.58	8.25
SB14115		2022	3	40	7
SB14115		2023	4	33.33	3.67
SB14117		2022	3	96.3	7.33
SB14117		2023	4	91.32	7.25
SB14118		2022	3	58.33	5
SB14118		2023	4	87.5	7.75
SB14119		2022	3	75.93	8
SB14119		2023	4	51.71	6
SB14121		2022	3	38.89	6.67
SB14121		2023	4	69.72	4.75
SB14122		2022	3	73.15	5.67
SB14122		2023	4	90.28	6.75
SB14123		2022	3	64.13	6.33
SB14123		2023	4	83.33	7.25
SB14153		2022	3	24.54	6.67
SB14153		2023	4	100	8
SB14155		2022	3	10.83	3.33
SB14155		2023	4	33.33	3
SB14156		2022	3	80	6.67
SB14156		2023	4	75.63	8
SB14159		2022	3	53.33	4.67
SB14159		2023	4	65.18	5.75
SB14161		2022	3	56.3	5.33
SB14161		2023	4	50.77	7.25
SB14163		2022	3	86.67	6
SB14163		2023	4	93.75	7.5
SB14164		2022	3	45	5.5
SB14164		2023	4	87.5	6
SB14175		2022	3	13.33	2.67
SB14175		2023	4	75	9
SB14178		2022	3	9.52	2.33
SB14178		2023	4	79.17	7.25
SB14180		2022	3	96.3	6.33
SB14180		2023	4	75.83	6
SB14184		2022	3	100	8
SB14184		2023	4	59.72	5.25
SB14186		2022	3	0	1
SB14186		2023	4	33.33	3.33
SB14193		2022	3	40	7.33
SB14193		2023	4	82.99	6
SB14194		2022	3	16.67	5.33
SB14194		2023	4	66.67	6
SB14196		2022	3	70.44	6.33
SB14196		2023	4	71.15	6.25
SB14198		2022	3	88.89	8.67
SB14198		2023	4	91.67	6.75
SB14199		2022	3	40	4.67
SB14199		2023	4	50	4.25
SB16056		2022	3	45	4
SB16056		2023	4	100	8.25
SB16067		2022	3	63.33	8.67
SB16067		2023	4	55	4.5
SB16073		2022	3	68.89	8.67
SB16073		2023	4	70	7.25
SB16080		2022	3	55	5.67
SB16080		2023	4	62.5	6.5
SB16101		2022	3	54.17	8.33
SB16101		2023	4	62.5	7.25
SB16102		2022	3	100	8
SB16102		2023	4	83.33	5.67
SB16133		2022	3	57.41	7
SB16133		2023	4	88.89	6.33
SB16167		2022	3	96.3	8.67
SB16167		2023	4	100	8.67
SB16218		2022	3	31.74	5
SB16218		2023	4	38.54	4
SB17050		2022	3	72.22	6
SB17050		2023	4	62.5	6
SB18031		2022	3	71.85	6.67
SB18031		2023	4	63.1	5.75
SB18046		2022	3	83.33	7.33
SB18046		2023	4	100	8.25
SB18048		2022	3	57.38	7.33
SB18048		2023	4	100	8.5
SB18050		2022	3	79.05	8.33
SB18050		2023	4	78.13	6.5
SB19106		2022	3	20.64	4
SB19106		2023	4	17.14	5
SB19108		2022	3	28.05	6.33
SB19108		2023	4	87.26	7
SB2003		2022	3	75.99	7.33
SB2003		2023	4	65.97	6.25
SB2028		2022	3	83.33	6.33
SB2028		2023	4	26.19	4.5
SBTB142003		2022	3	41.27	6
SBTB142003		2023	4	94.45	8.75
SBTB142006		2022	3	75.93	6.67
SBTB142006		2023	4	72.62	7.5
SBTB142008		2022	3	96.67	6.67
SBTB142008		2023	4	95	8
SBTR121030		2022	3	96.67	9
SBTR121030		2023	4	93.75	7.5
SBTR121186		2022	3	80	7.67
SBTR121186		2023	4	95.83	8.25
SBTR121307		2022	3	92.59	8
SBTR121307		2023	4	95	7.25
SBTR131063		2022	3	91.67	7
SBTR131063		2023	4	76.04	7.5
SBTR131074		2022	3	87.14	7
SBTR131074		2023	4	97.22	8
SBTR131078		2022	3	43.49	4.67
SBTR131078		2023	4	28.13	4
SBTR132115		2022	3	100	8.67
SBTR132115		2023	4	82.59	8.25
SBTR132118		2022	3	80	8.33
SBTR132118		2023	4	92.5	8.5
SBTR132175		2022	3	87.78	6
SBTR132175		2023	4	70.83	6
SBTR132379		2022	3	30	7
SBTR132379		2023	4	58.33	6.5
SBTR132412		2022	3	88.89	8
SBTR132412		2023	4	100	7.75
SBTR132499		2022	3	46.67	4
SBTR132499		2023	4	52.08	4.75
TR-16-03	PI170780	2022	3	94.44	5.67
TR-16-03	PI170780	2023	4	87.5	7.75
TR-16-04	PI170791	2022	3	20	2
TR-16-04	PI170791	2023	4	93.33	8
TR-16-09	PI174382	2022	3	100	9
TR-16-09	PI174382	2023	4	50	4.5
TR-16-16	PI206995	2022	3	25	3.33
TR-16-16	PI206995	2023	4	87.5	8
TR-16-17	PI206996	2022	3	41.85	6.33
TR-16-17	PI206996	2023	4	41.27	4.75
USDA-929	PI567929	2022	3	24.81	4.67
USDA-929	PI567929	2023	4	55	7.25
USDA-974	PI567974	2022	3	45.83	4.67
USDA-974	PI567974	2023	4	44.84	6

## Sheet: T4
T5: Associated marker in GWAS study separated for the traits survival from frost experiment and emergence index (EI) and emergence percentage (Eper) from cold field trial
Trial	Trait	Chromosome	Position	P.value	MAF	Effect
frost experiments 22+23	Survival.22-23	2	4362435	0.000884907	0.3659	-5.62794
	Survival.22-23	2	63535340	2.2951e-05	0.118774	8.99882
	Survival.22-23	7	61746901	0.000316528	0.43295	5.39679
	Survival.22-23	8	3909112	0.000767227	0.277778	5.34541
field trial 21	EI	1	7405321	0.000726802	0.450954	0.273989
	EI	1	17419877	0.000777789	0.0899183	-0.544644
	EI	1	73596217	0.000959736	0.10218	0.538889
	EI	*3	12324642	0.000836089	0.137602	-0.449038		* these markers are associated in both traits (EI and Eper)
	EI	*4	65255483	4.19637e-05	0.111717	-0.616169
	EI	4	53816495	0.000397925	0.0871935	-0.592191
	EI	4	62993842	0.000470526	0.0585831	0.693806
	EI	*4	62368497	0.000560945	0.0504087	-0.83695
	EI	*5	286353	0.000195192	0.121253	-0.412268
	EI	*6	2325315	8.81998e-06	0.347411	0.363562
	Eper	1	9290568	0.00044742	0.0980926	-5.37596
	Eper	*3	12324642	0.000634824	0.137602	-4.73279
	Eper	*4	65255483	0.000184793	0.111717	-5.79026
	Eper	*4	62368497	0.000924615	0.0504087	-8.33402
	Eper	*5	286353	0.000104117	0.121253	-4.41709
	Eper	*6	2325315	2.84834e-05	0.347411	3.52199
	Eper	6	58285803	0.000902844	0.143052	3.47829

## Sheet: T5
T6: Table of overlapping QTL with known significant marker-trait associations from Sorghum QTL-Atlas for abiotic resistance under cold stress
Trial	Trait	QTL Id	Trait Description	LG:Start-End (v3.0)	Publication	Population
frost experiment 22+23	Survival	QCHLC2.18	Chlorophyll content	2:1212467-6058566	Fiedler et al 2016	Pop2
	Survival	QLFAR2.7	Leaf appearance rate	2:2615852-6058605	Fiedler et al 2016	Pop1
	Survival	QLFAR2.8	Leaf appearance rate	2:3751221-6056513	Fiedler et al 2016	Pop1
	Survival	QCHLF2.29	Chlorophyll fluorescence	2:60411376-71013958	Fiedler et al 2016	Pop1
	Survival	QCHLF2.30	Chlorophyll fluorescence	2:61660713-69899062	Fiedler et al 2016	Pop1
	Survival	QCHLF2.28	Chlorophyll fluorescence	2:61909731-69785972	Fiedler et al 2016	Pop1
	Survival	QDMGR2.15	Dry matter growth rate	2:62050122-71145714	Fiedler et al 2016	Pop1
	Survival	QGERM2.6	Germination rate (%)	2:62240049-65115040	Bekele et al 2014	SS79/M71
	Survival	QLFAR2.11	Leaf appearance rate	2:62721350-69834382	Fiedler et al 2016	Pop2
field trial 21	EI, Eper	QDMGR1.22	Dry matter growth rate	1:3988239-49935193	Fiedler et al 2016	Pop1
	EI, Eper	QCHLC1.27	Chlorophyll content	1:4174232-24714511	Fiedler et al 2016	Pop1
	Eper	QDMGR1.2	Dry matter growth rate	1:8927586-9873328	Fiedler et al 2014	Diversity set (biomass) (n=194)
	Eper	QEMGR1.3	Emergence rate	1:8927586-9873328	Fiedler et al 2012	Diversity set (biomass) (n=194)
	Eper	QLFAR1.4	Leaf appearance rate	1:8927586-9873328	Fiedler et al 2014	Diversity set (biomass) (n=194)
	Eper	QLFAR1.5	Leaf appearance rate	1:8927586-9873328	Fiedler et al 2014	Diversity set (biomass) (n=194)
	Eper	QLFAR1.6	Leaf appearance rate	1:8927586-9873328	Fiedler et al 2014	Diversity set (biomass) (n=194)
	EI	QSURV1.3	Survival	1:14642777-50940556	Bekele et al 2014	SS79/M71
	EI	QEMGR1.15	Emergence rate %	1:16447956-24217335	Bekele et al 2014	SS79/M71
	EI	QEMGR1.6	Emergence rate	1:17322665-24297329	Bekele et al 2014	SS79/M71
	EI	QGERM1.1	Germination rate	1:17403481-24270243	Bekele et al 2014	SS79/M71
	EI	QSDWT1.4	Shoot dry weight	1:66062531-73867727	Bekele et al 2014	SS79/M71
	EI	QDMGR1.21	Dry matter growth rate	1:67249049-74511826	Fiedler et al 2016	Pop1
	EI	QCHLF1.32	Chlorophyll fluorescence	1:71483396-78004147	Fiedler et al 2016	Pop1
	EI	QLFTE1.25	Transpiration rate	1:72632589-73638963	Ortiz et al 2017	Sorghum Association Panel (SAP)
	Eper	QCHLF3.14	Chlorophyll fluorescence	3:1892364-13057562	Fiedler et al 2016	Pop2
	Eper	QDMGR3.14	Dry matter growth rate	3:3004666-47383447	Fiedler et al 2016	Pop2
	Eper	QCHLF3.15	Chlorophyll fluorescence	3:3127547-15119496	Fiedler et al 2016	Pop1
	Eper	QCHLF3.11	Chlorophyll fluorescence	3:5362082-53700776	Fiedler et al 2016	Pop2
	Eper	QLFAR3.14	Leaf appearance rate	3:10923681-55566364	Fiedler et al 2016	Pop1
	Eper	QEMGR3.4	Emergence rate	3:11040869-55783469	Bekele et al 2014	SS79/M71
	Eper	QLFAR3.15	Leaf appearance rate	3:11120637-57520026	Fiedler et al 2016	Pop1
	Eper	QLFAR3.12	Leaf appearance rate	3:11239897-54056330	Fiedler et al 2016	Pop1
	EI, Eper	QLFAR4.11	Leaf appearance rate	4:52920096-62578819	Fiedler et al 2016	Pop1
	EI	QLFTE4.9	Transpiration rate	4:53785751-54700203	Ortiz et al 2017	Sorghum Association Panel (SAP)
	EI	QPSII4.3	Effective quantum yield of PSII	4:53785751-54700203	Ortiz et al 2017	Sorghum Association Panel (SAP)
	EI	QSTCD4.1	stomatal conductance	4:53785751-54700203	Ortiz et al 2017	Sorghum Association Panel (SAP)
	EI	QLFAR4.14	Leaf appearance rate	4:53807542-55062724	Fiedler et al 2016	Diversity set (biomass) (n=194)
	EI	QLFAR4.16	Leaf appearance rate	4:53807542-55062724	Fiedler et al 2016	Diversity set (biomass) (n=194)
	EI, Eper	QCHLF4.16	Chlorophyll fluorescence	4:57256070-65079401	Fiedler et al 2016	Pop2
	EI, Eper	QCHLF4.17	Chlorophyll fluorescence	4:58770706-65958684	Fiedler et al 2016	Pop2
	EI, Eper	QSHFW4.1	Shoot fresh weight	4:60736354-65077163	Bekele et al 2014	SS79/M71
	EI, Eper	QSURV4.2	Survival	4:61305216-65080208	Bekele et al 2014	SS79/M71
	EI, Eper	QLFAR4.10	Leaf appearance rate	4:61432235-65401764	Fiedler et al 2016	Pop1
	EI, Eper	QEVIG4.1	Early vigour	4:62019661-63090982	Knoll et al 2008	Shan Qui Red/SRN39
	EI, Eper	QCHLC6.14	Chlorophyll content	6:1890620-43122195	Fiedler et al 2016	Pop2
	Eper	QRTSR6.1	Root to shoot ratio	6:54398329-59964018	Bekele et al 2014	SS79/M71
	Eper	QCHLF6.17	Chlorophyll fluorescence	6:54671423-61260478	Fiedler et al 2016	Pop2
	Eper	QGERM6.8	Germination rate (%)	6:58270809-59806933	Moghimi et al 2019	Sorghum Association Panel (SAP)
	Eper	QGERM6.9	Germination rate (%)	6:58270809-59806933	Moghimi et al 2019	Sorghum Association Panel (SAP)
	Eper	QGERM6.10	Germination rate (%)	6:58270809-59806933	Moghimi et al 2019	Sorghum Association Panel (SAP)
